# Supplementary material for: Development of a Sericin Hydrogel to Deliver Anthocyanins from Purple Waxy Corn Cob (Zea mays L.) Extract and In Vitro Evaluation of Anti-Inflammatory Effects
Source: Pharmaceutics. 2022 Mar 6;14(3):577. doi: 10.3390/pharmaceutics14030577 (PMC8951468; doi:10.3390/pharmaceutics14030577)
Supplement: Supplementary file 1 [file pharmaceutics-14-00577-s001.zip]

Archive with 1 entries (1 files):
- pharmaceutics-1567478-supplementary.pdf
